# Supplementary material for: Antimicrobial Susceptibility of Toxin-Producing Corynebacterium diphtheriae and C. ulcerans in Belgium
Source: Antibiotics (Basel). 2025 Feb 6;14(2):160. doi: 10.3390/antibiotics14020160 (PMC11851535; doi:10.3390/antibiotics14020160)
Supplement: Supplementary file 1 [file antibiotics-14-00160-s001.zip]

Archive with 1 entries (1 files):
- antibiotics-3418737-supplementary.xlsx
