# Supplementary material for: Antimicrobial Susceptibility of Toxin-Producing Corynebacterium diphtheriae and C. ulcerans in Belgium
Source: Antibiotics (Basel). 2025 Feb 6;14(2):160. doi: 10.3390/antibiotics14020160 (PMC11851535; doi:10.3390/antibiotics14020160)
Supplement: Supplementary file 1 [file antibiotics-14-00160-s001.zip › antibiotics-3418737-supplementary.xlsx]

## Sheet: Sheet1
Assembled WGS data is available on the BIGSdb website (https://bigsdb.pasteur.fr/cgi-bin/bigsdb/bigsdb.pl?db=pubmlst_diphtheria_isolates).
Strain	BIGSdb isolate ID
DIFT040	5891
DIFT045	5893
DIFT060	5898
DIFT070	5900
DIFT208	5924
DIFT212	5925
DIFT216	5926
DIFT217	5927
DIFT218	5928
DIFT220	5929
DIFT222	5931
DIFT223	5932
DIFT224	5933
DIFT226	5934
DIFT227	5935
DIFT228	5936
DIFT230	5937
DIFT231	5938
DIFT232	5939
DIFT233	5940
DIFT234	5941
DIFT235	5942
DIFT236	5943
DIFT238	5944
DIFT239	5945
DIFT240	5946
DIFT241	5947
DIFT242	5948
DIFT245	5949
DIFT248	5951
DIFT288	5965
DIFT291	5966
DIFT297	5968
DIFT300	5969
DIFT019	2498
DIFT028	2482
DIFT029	2483
DIFT033	3597
DIFT036	5890
DIFT046	5894
DIFT049	2484
DIFT050	2493
DIFT054	5895
DIFT059	5897
DIFT067	5899
DIFT075	2494
DIFT082	5973
DIFT090	5902
DIFT091	5903
DIFT099	5906
DIFT102	5907
DIFT103	5908
DIFT112A	5909
DIFT113	5911
DIFT122	5912
DIFT135	5914
DIFT171	5915
DIFT206	5923
DIFT211	5920
DIFT221	5930
DIFT229	5952
DIFT244	5953
DIFT252	5961
DIFT261	5962
DIFT262	5963
DIFT270	5964
DIFT294	5967

## Sheet: Sheet2
Table S1.	BIGSdb isolate ID of strain included in this study.
Assembled WGS data is available on the BIGSdb website (https://bigsdb.pasteur.fr/cgi-bin/bigsdb/bigsdb.pl?db=pubmlst_diphtheria_isolates).
Strain reference	BIGSdb isolate ID	Strain reference	BIGSdb isolate ID	Strain reference	BIGSdb isolate ID	Strain reference	BIGSdb isolate ID
DIFT040	5891	DIFT231	5938	DIFT019	2498	DIFT103	5908
DIFT045	5893	DIFT232	5939	DIFT028	2482	DIFT112A	5909
DIFT060	5898	DIFT233	5940	DIFT029	2483	DIFT113	5911
DIFT070	5900	DIFT234	5941	DIFT033	3597	DIFT122	5912
DIFT208	5924	DIFT235	5942	DIFT036	5890	DIFT135	5914
DIFT212	5925	DIFT236	5943	DIFT046	5894	DIFT171	5915
DIFT216	5926	DIFT238	5944	DIFT049	2484	DIFT206	5923
DIFT217	5927	DIFT239	5945	DIFT050	2493	DIFT211	5920
DIFT218	5928	DIFT240	5946	DIFT054	5895	DIFT221	5930
DIFT220	5929	DIFT241	5947	DIFT059	5897	DIFT229	5952
DIFT222	5931	DIFT242	5948	DIFT067	5899	DIFT244	5953
DIFT223	5932	DIFT245	5949	DIFT075	2494	DIFT252	5961
DIFT224	5933	DIFT248	5951	DIFT082	5973	DIFT261	5962
DIFT226	5934	DIFT288	5965	DIFT090	5902	DIFT262	5963
DIFT227	5935	DIFT291	5966	DIFT091	5903	DIFT270	5964
DIFT228	5936	DIFT297	5968	DIFT099	5906	DIFT294	5967
DIFT230	5937	DIFT300	5969	DIFT102	5907
